# Supplementary material for: Functional involvement of septal miR-132 in extinction and oxytocin-mediated reversal of social fear
Source: Mol Psychiatry. 2023 Nov 8;29(6):1754–66. doi: 10.1038/s41380-023-02309-3 (PMC11371636; doi:10.1038/s41380-023-02309-3)
Supplement: Supplementary file 7 — Supplementary Table S1 [file 41380_2023_2309_MOESM7_ESM.xlsx]

## Sheet: Tabelle1
Supplementary Table S1: Details and statistics on social fear acquisition corresponding to mice
included in Figure 1 and Supplementary Figure S1
CS-US pairings during social fear acquisition
	(number ± SEM)
	SFC+ / Acq	SFC+ / Ext
30min	2.16 ± 0.16	2.00 ± 0.26
90min	2.00 ± 0.19	2.00 ± 0.24
180min	2.00 ± 0.22	2.13 ± 0.23
24hrs	2.13 ± 0.30
c-Fos	2.00 ± 0.26	1.84 ± 0.17
Statistics	Status: SFC+ / Ext vs SFC+ / Acq; Mann Whitney U-test, two-tailed
30min	U = 15.50; n (SFC+ / Acq) = n (SFC+ / Ext) = 9			p > 0.9999
90min	U = 36.00; n (SFC+ / Acq) = 8; n (SFC+ / Ext) = 9			p > 0.9999
180min	U = 25.00; n (SFC+ / Acq) = 7; n (SFC+ / Ext) = 8			p = 0.9441
