# Supplementary material for: Functional involvement of septal miR-132 in extinction and oxytocin-mediated reversal of social fear
Source: Mol Psychiatry. 2023 Nov 8;29(6):1754–66. doi: 10.1038/s41380-023-02309-3 (PMC11371636; doi:10.1038/s41380-023-02309-3)
Supplement: Supplementary file 8 — Supplementary Table S2 [file 41380_2023_2309_MOESM8_ESM.xlsx]

## Sheet: Tabelle1
Supplementary Table S2: Details and statistics on investigation time [%] during social fear extinction
corresponding to mice included in Figure 1 and Supplementary Figure S1
Investigation time [%] during social fear extinction
	% investigation time ± SEM
	Non-social stimulus (1-3)		Social stimulus 1		Social stimulus 6
	SFC-	SFC+	SFC-	SFC+	SFC-		SFC+
30min	22.4 ± 4.2	23.0 ± 3.4	80.3 ± 2.8	1.1 ± 0.8 **	69.1 ± 12.5		54.1 ± 0.8
90min	24.3 ± 3.8	12.9 ± 2.6*	69.9 ± 7.5	1.2 ± 0.8 **	72.0 ± 3.7		63.6 ± 7.8
180min	27.3 ± 2.5	25.2 ± 2.7	63.3 ± 6.8	11.7 ± 7.0 **	70.9 ± 6.8		53.2 ± 10.1
Statistics
30min (Status: SFC+ vs SFC-; Mann Whitney U-test or independent student t-test, two-tailed)
	Non-social stimulus (1-3)		T (12) = 0.0866			p = 0.9324
	Social stimulus 1		T (12) = 26.89			p < 0.0001**
	Social stimulus 6		U=10.00; n(SFC-) = n(SFC+) = 7			p = 0.0728
90min (Status: SFC+ vs SFC-; Mann Whitney U-test or independent student t-test, two-tailed)
	Non-social stimulus (1-3)		T (14) = 2.2930			p = 0.0379*
	Social stimulus 1		T (14) = 3.4640			p = 0.0038**
	Social stimulus 6		T (14) = 0.9660			p = 0.3504
180min (Status: SFC+ vs SFC-; Mann Whitney U-test or independent student t-test, two-tailed)
	Non-social stimulus (1-3)		T (19) = 0.6345			p = 0.5333
	Social stimulus 1		U=6.00; n(SFC-)= 9; n(SFC+) = 12			p = 0.0002**
	Social stimulus 6		U=41.00; n(SFC-)= 9; n(SFC+) = 12			p = 0.3791
