# Supplementary material for: Functional involvement of septal miR-132 in extinction and oxytocin-mediated reversal of social fear
Source: Mol Psychiatry. 2023 Nov 8;29(6):1754–66. doi: 10.1038/s41380-023-02309-3 (PMC11371636; doi:10.1038/s41380-023-02309-3)
Supplement: Supplementary file 9 — Supplementary Table S3 [file 41380_2023_2309_MOESM9_ESM.xlsx]

## Sheet: Tabelle1
Supplementary Table S3: Ago2-IP analysis of annotated growth differentiation factors and
target prediction analysis
ProbeID	Symbol	Genename			Log FC	p-value
TC0800000745.mm.2	Gdf1/Cers1	growth differentiation factor 1/ceramide synthase 1			-0.02371	0.95354
TC1400000364.mm.2	Gdf2	growth differentiation factor 2			-0.37511	0.35095
TC0200004978.mm.2	Gdf5	growth differentiation factor 5			0.30824	0.48465
TC1200001393.mm.2	Gdf7	growth differentiation factor 7			-0.08429	0.83849
TC1100000604.mm.2	Gdf9	growth differentiation factor 9			-0.65502	0.15381
TC1000003166.mm.2	Gdf11	growth differentiation factor 11			0.62926	0.08192
TC0800002399.mm.2	Gdf15	growth differentiation factor 15			-0.24460	0.48556
					Log FC: Log Fold-change
	Target prediction software
Symbol	miRDB		miRMap	miRWalk2		targetScan
Gdf1/Cers1	FALSE		TRUE	TRUE		FALSE
Gdf2	FALSE		FALSE	TRUE		FALSE
Gdf5	TRUE		TRUE	TRUE		TRUE
Gdf7	FALSE		FALSE	FALSE		FALSE
Gdf9	FALSE		TRUE	FALSE		FALSE
Gdf11	FALSE		FALSE	TRUE		FALSE
Gdf15	FALSE		FALSE	TRUE		FALSE
