# Supplementary material for: Functional involvement of septal miR-132 in extinction and oxytocin-mediated reversal of social fear
Source: Mol Psychiatry. 2023 Nov 8;29(6):1754–66. doi: 10.1038/s41380-023-02309-3 (PMC11371636; doi:10.1038/s41380-023-02309-3)
Supplement: Supplementary file 11 — Supplementary Table S5 [file 41380_2023_2309_MOESM11_ESM.xlsx]

## Sheet: Tabelle1
Supplementary Table S5: CS-US pairings, investigation time and
statistics corresponding to animals used for GDF-5 protein analysis
CS-US pairings during social fear acquisition
	(number ± SEM)
	SFC+ / Acq	SFC+ / Ext
	2.00 ± 0.19	2.13 ± 0.29
% investigation time ± SEM during social fear extinction
	SFC-	SFC+
1	47.86 ± 5.55	43.72 ± 5.87			non-social
2	17.07 ± 4.35	32.04 ± 8.23
3	7.68 ± 1.39	25.35 ± 10.79
1	68.14 ± 6.32	4.22 ± 3.32			social
2	80.06 ± 1.67	17.64 ± 9.36
3	71.29 ± 5.90	27.42 ± 11.78
4	79.85 ± 2.73	32.90 ± 12.59
5	71.27 ± 7.82	38.44 ± 13.76
6	70.83 ± 7.12	47.64 ± 11.77
Statistics
Acquisition (Independent student t-test; two-tailed)
T (14) = 0.3568			p = 0.7266
Extinction (Two way ANOVA followed by Bonferroni post-hoc)
Interaction stimulus x conditioning		Factor stimulus			Factor conditioning
F (8, 112) = 12.03; p < 0.0001**		F (8, 112) = 11.05; p < 0.0001**			F (1, 14) = 11.73; p = 0.0041**
		Social stimulus 1			p < 0.0001**
		Social stimulus 2			p < 0.0001**
		Social stimulus 3			p = 0.0022**
		Social stimulus 4			p = 0.0008**
		Social stimulus 5			p = 0.0470*
