# Supplementary material for: Functional involvement of septal miR-132 in extinction and oxytocin-mediated reversal of social fear
Source: Mol Psychiatry. 2023 Nov 8;29(6):1754–66. doi: 10.1038/s41380-023-02309-3 (PMC11371636; doi:10.1038/s41380-023-02309-3)
Supplement: Supplementary file 13 — Supplementary Table S7 [file 41380_2023_2309_MOESM13_ESM.xlsx]

## Sheet: Tabelle1
Supplementary Table S7: Group sizes corresponding to all Figures
Figure 1
D: miR-132-3p
	SFC-/Acq	SFC+/Acq	SFC-/Ext	SFC+/Ext
30min	n = 7	n = 6	n = 6	n = 6
90min	n = 6	n = 9	n = 7	n = 6
180min	n = 6	n = 7	n = 7	n = 8
24hrs	n = 8	n = 8
E: miR-132-3p
	SFC-/ns	SFC+/ns	SFC-/s	SFC+/s
	n = 7	n = 6	n = 7	n = 10
F: miR-132-3p
	Veh	OXT
90min	n = 6	n = 7
180min	n = 9	n = 9
G: Extinction
	SFC-	SFC+
	n = 6	n = 6
I: c-Fos analysis
	SFC-/Acq	SFC+/Acq	SFC-/Ext	SFC+/Ext
	n = 5	n = 5	n = 4	n = 5
Figure 2
C-E: SFC
	Scr-LNA/SFC-	Scr-LNA/SFC+	Inh-LNA/SFC-	Inh-LNA/SFC+
	n = 7	n = 8	n = 10	n = 8
F-H: SFC
	Ctrl-OE/SFC-	Ctrl-OE/SFC+	132-OE/SFC-	132-OE/SFC+
	n = 9	n = 7	n = 11	n = 11
Figure 3
B-D: SFC
	Scr-LNA/Veh	Scr-LNA/OXT	Inh-LNA/Veh	Inh-LNA/OXT
	n = 8	n = 9	n = 8	n = 9
F-H: SFC
	shScr/SFC-	shScr/SFC+	sh132/SFC-	sh132/SFC+
	n = 10	n = 6	n = 10	n = 6
Figure 4
B, C: Ago2-IP
	Input	Scr-LNA	Inh-LNA
	n = 2	n = 2	n = 2
D: miR-132-3p
	SFC-/Acq	SFC+/Acq	SFC-/Ext	SFC+/Ext
	n = 6	n = 6	n = 6	n = 6
D: Gdf-5
	SFC-/Acq	SFC+/Acq	SFC-/Ext	SFC+/Ext
	n = 6	n = 5	n = 6	n = 6
E: Ratio mature-GDF-5 / pro-GDF-5
	SFC-/Acq	SFC+/Acq	SFC-/Ext	SFC+/Ext
	n = 8	n = 8	n = 7	n = 8
F: Hmga2 and Gdf-5
	neg ctrl	pos ctrl	miR-132-3p inhibitor
	n = 10	n = 10	n = 10
G: Gdf-5
	neg ctrl/Veh	neg ctrl/OXT	132-3p Inh/Veh	132-3p Inh/OXT
	n = 10	n = 9	n = 10	n = 8
H: SFC
	Veh	GDF-5
	n = 10	n = 9
Supplementary Figure S1
B and F: miR-124-3p
	SFC-/Acq	SFC+/Acq	SFC-/Ext	SFC+/Ext
30min	n = 7	n = 6	n = 6	n = 6
90min	n = 6	n = 8	n = 8	n = 8
180min	n = 6	n = 7	n = 6	n = 7
24hrs	n = 8	n = 8
C: miR-124-3p
	SFC-/ns	SFC+/ns	SFC-/s	SFC+/s
	n = 8	n = 8	n = 6	n = 9
D: miR-124-3p
	Veh	OXT
90min	n = 6	n = 7
180min	n = 8	n = 10
E: miR-132-3p: See n for Figure 1 D
Supplementary Figure S2
A-B: OF
	SFC-/Scr-LNA	SFC-/Inh-LNA	SFC+/Scr-LNA	SFC+/Inh-LNA
	n = 8	n = 8	n = 10	n = 10
C-D: OF
	SFC-/Ctrl-OE	SFC-/132-OE	SFC+/Ctrl-OE	SFC+/132-OE
	n = 6	n = 6	n = 10	n = 10
E-F: NO
	SFC-/Scr-LNA	SFC-/Inh-LNA	SFC+/Scr-LNA	SFC+/Inh-LNA
	n = 6	n = 6	n = 10	n = 10
G-H: NO
	SFC-/Ctrl-OE	SFC-/132-OE	SFC+/Ctrl-OE	SFC+/132-OE
	n = 6	n = 6	n = 10	n = 10
I: Weight gain
	24hrs / 48 hrs
	Scr-LNA	Inh-LNA
	n = 19	n = 16
J: Weight gain	24hrs / 48 hrs
	Ctrl-OE	132-OE
	n = 15	n = 20
	3 weeks
	Ctrl-OE	132-OE
	n = 14	n = 19
Supplementary Figure S3
B-D: SFC
	SFC-/eGFP-Ctrl	SFC-/GDF-5-OE	SFC+/eGFP-Ctrl	SFC+/GDF-5-OE
	n = 12	n = 12	n = 12	n = 12
Supplementary Figure S4
A, B, D: Ago-IP Microarray
	Scr-LNA Input	Inh-LNA Input	Scr-LNA IP	Inh-LNA IP
	n = 1	n = 1	n = 2	n = 2
C, E, F: PCR Array
	SCF-/Acq	SFC+/Acq	SFC-/Ext	SFC+/Ext
	n = 8	n = 8	n = 8	n = 8
G: Extinction
	SFC-	SFC+
	n = 6	n = 6
H: GFD-5 protein
	SCF-/Acq	SFC+/Acq
	n = 8	n = 8
I: miR-132-3p after mimic
	neg ctrl	pos ctrl	132-3p mimic
	n = 10	n = 10	n = 10
I: miR-132-3p after inhibitor
	neg ctrl	pos ctrl	132-3p inhibitor
	n = 10	n = 11	n = 10
J and K: SFC
	Veh	GDF-5
	n = 10	n = 9
