# Supplementary material for: Functional involvement of septal miR-132 in extinction and oxytocin-mediated reversal of social fear
Source: Mol Psychiatry. 2023 Nov 8;29(6):1754–66. doi: 10.1038/s41380-023-02309-3 (PMC11371636; doi:10.1038/s41380-023-02309-3)
Supplement: Supplementary file 14 — Supplementary Table S8 [file 41380_2023_2309_MOESM14_ESM.xlsx]

## Sheet: Tabelle1
Supplementary Table S8: Primer sequence, accession ID, and amplicon size used for RT-qPCR
analysis of mouse RNA from septal tissue as well as mirVana sequences used for transfection of
Neuro-2a cells
RNA target	Accession ID	5´-3´ sequence	Amplicon (bp)
miRNA
18S-RNA	NR_003278.3	CGT AGG TGA ACC TGC GGA A	60
miR-124-3p	MIMAT0000134	TAA GGC ACG CGG TGA ATG CC	53
miR-132-3p	MIMAT0000144	TAA CAG TCT ACA GCC ATG GTC G	55
Universal PCR		AAC GAG ACG ACG ACA GAC TTT
Universal RT		AC GAG ACG ACG ACA GAC TTT TTT TTT TTT TTT V
mRNA
Gdf-5	NM_008109.3	TTT ATT GAC AAA GGG CAA GAT GAC C	118
		TCC GTA AGA TCC GCA GTT CA
Hmga2	NM_010441.3	AGA GGA AGA CCC AAA GGC AGC A	162
		GAG CAG GCT TCT TCT GAA CGA C
Gapdh	NM_008084	AAG GGC TCA TGA CCA CAG	93
		CAG GGA TGA TGT TCT GGG
		Company: Metabion, Planegg, Germany
	Cat. No.	5´-3´ sequence
Mimic
negative control	4464058
positive control	4464062
miR-132-3p	4464066	ACC AUG GCU GUA GAC UGU UAT T	Design ID: MC10166
Inhibitor
negative control	4464076
positive control	4464080
miR-132-3p	4464084	CGA CCA UGG CUG UAG ACU GUU a	Design ID: MH10166
		Company: Thermo Fischer, Waltham, USA
