# Supplementary material for: Functional involvement of septal miR-132 in extinction and oxytocin-mediated reversal of social fear
Source: Mol Psychiatry. 2023 Nov 8;29(6):1754–66. doi: 10.1038/s41380-023-02309-3 (PMC11371636; doi:10.1038/s41380-023-02309-3)
Supplement: Supplementary file 16 — Supplementary Table S10 [file 41380_2023_2309_MOESM16_ESM.xlsx]

## Sheet: Tabelle1
Supplementary Table S 10: Locked nucleic acid (LNA) sequences and concentrations as well as
adeno-associated viruses (AAVs) and their genome copies per ml (GC/ml) used for
manipulation of septal miR-132-3p levels
LNA	5´-3´ sequence				nmol
Scrambled control (Scr-LNA)	/56-FAM/*A*C*G*T*C*T*A*T*A*C*G*C*C*C*A				0.5
miR-132-3p inhibitor (Inh-LNA)	/56-FAM/*A*T*G*G*C*T*G*T*A*G*A*C*T*G*T*T				0.5
	Company: Qiagen, Hilden, Germany
AAV				Abbreviation	GC/ml
scAAV1-EF1a-mmu-mir-132-eGFP				132-OE	4.9 x 1012
scAAV1-EF1a-ctrl-miR-eGFP				Ctrl-OE	4.9 x 1012
AAV9-EF1-mCherry-SICO-GFP-mmu-miR-132-3p-shRNA				sh132	9.4 x 1013
AAV9-EF1-mCherry-SICO-GFP-scrmb-shRNA				shScr	9.4 x 1013
AAV9-hSYN-DIO-mGDF5-2A-eGFP-WPRE				GDF-5-OE	2.0 x 1013
AAV9-hSYN-DIO-eGFP-WPRE				eGFP-Ctrl	2.0 x 1013
Company: Vektor Biolabs, Malvern, USA
