# Supplementary material for: Functional involvement of septal miR-132 in extinction and oxytocin-mediated reversal of social fear
Source: Mol Psychiatry. 2023 Nov 8;29(6):1754–66. doi: 10.1038/s41380-023-02309-3 (PMC11371636; doi:10.1038/s41380-023-02309-3)
Supplement: Supplementary file 17 — Supplementary Table S11 [file 41380_2023_2309_MOESM17_ESM.xlsx]

## Sheet: Tabelle1
Supplementary Table S11: Company and reference number of further materials used
Material	Company	Reference number
RIPA-Buffer	Sigma-Aldrich	R0278
Criterion™ TGX Stain-Free™ Precast Gels	Bio-Rad	5678045
Super Script IV First Strand Synthesis System for qRT-PCR	Invitrogen	18090050
Clarity Western ECL Blotting Substrate	Bio-Rad	705060
VECTASTAIN ABC-HRP Kit	Vector Laboratories	PK-4000
DAB Substrate Kit, Peroxidase (HRP), with Nickel	Vector Laboratories	SK-4100
peqGOLD TriFast	VWR	30-2030
Poly(A) Tailing Kit	Invitrogen	AM1350
PowrUp SYBR Green Master Mix	Thermo Fischer	A25741
Recombinant Mouse GDF-5 Protein	Bio-techne	853-G5
Oxytocin	Bio-techne	1910
DMEM-F12	Sigma Aldrich	D9785
Fetal bovine serum Advanced	Capricorn Scientific	FBS-11A
RNAi-Max	Thermo Fischer	13778075
